# Supplementary material for: Retrospective Screening and Analysis of mcr-1 and blaNDM in Gram-Negative Bacteria in China, 2010–2019
Source: Front Microbiol. 2020 Feb 11;11:121. doi: 10.3389/fmicb.2020.00121 (PMC7026248; doi:10.3389/fmicb.2020.00121)
Supplement: Supplementary file 1 [file Table_1.XLSX]

## Sheet: Sheet1
Table S1. Carbapenems and polymyxins MICs (μg/ml), genotype and background of mcr-1 or blaNDM positive strains
ID	Strains Identification	Source	Province	Year	Ertapenem	Imipenem	Meropenem	Polymyxin B	Colistin	Genotype
1	Escherichia coli	Patients	Beijing	2017	≤0.06	≤0.06	≤0.06	8	8	mcr-1.1
2	Escherichia coli	Patients	Tianjin	2017	≤0.06	≤0.06	≤0.06	8	8	mcr-1.1
3	Escherichia coli	Patients	Tianjin	2017	≤0.06	≤0.06	≤0.06	4	4	mcr-1.1
4	Escherichia coli	Patients	Beijing	2017	≤0.06	≤0.06	≤0.06	8	8	mcr-1.1
5	Escherichia coli	Patients	Beijing	2016	≤0.06	0.125	≤0.06	8	8	mcr-1.1
6	Salmonella spp.	Patients	Beijing	2016	≤0.06	0.25	≤0.06	>8	8	mcr-1.1
7	Escherichia fergusonii	Patients	Beijing	2016	≤0.06	≤0.06	≤0.06	>8	>8	mcr-1.1
8	Escherichia coli	Patients	Beijing	2016	≤0.06	0.125	≤0.06	8	8	mcr-1.1
9	Escherichia coli	Patients	Beijing	2016	≤0.06	≤0.06	≤0.06	>8	8	mcr-1.1
10	Escherichia coli	Patients	Beijing	2016	≤0.06	≤0.06	≤0.06	>8	8	mcr-1.1
11	Escherichia coli	Patients	Beijing	2016	≤0.06	≤0.06	≤0.06	8	8	mcr-1.1
12	Escherichia coli	Patients	Beijing	2016	≤0.06	0.125	≤0.06	>8	>8	mcr-1.1
13	Escherichia coli	Livestock and poultry	Qinghai	2016	≤0.06	≤0.06	≤0.06	>8	8	mcr-1.1
14	Escherichia coli	Livestock and poultry	Qinghai	2016	≤0.06	0.125	≤0.06	>8	8	mcr-1.1
15	Escherichia coli	Livestock and poultry	Qinghai	2016	≤0.06	0.125	≤0.06	>8	8	mcr-1.1
16	Escherichia coli	Livestock and poultry	Qinghai	2016	≤0.06	≤0.06	≤0.06	8	8	mcr-1.1
17	Escherichia coli	Livestock and poultry	Qinghai	2016	≤0.06	≤0.06	≤0.06	>8	8	mcr-1.1
18	Escherichia coli	Livestock and poultry	Qinghai	2016	≤0.06	0.25	≤0.06	>8	>8	mcr-1.1
19	Escherichia coli	Livestock and poultry	Qinghai	2016	≤0.06	≤0.06	≤0.06	>8	8	mcr-1.1
20	Escherichia coli	Livestock and poultry	Qinghai	2016	≤0.06	0.125	≤0.06	>8	>8	mcr-1.1
21	Escherichia coli	Livestock and poultry	Qinghai	2016	≤0.06	≤0.06	≤0.06	8	8	mcr-1.1
22	Escherichia coli	Livestock and poultry	Qinghai	2016	≤0.06	≤0.06	≤0.06	8	8	mcr-1.1
23	Escherichia coli	Livestock and poultry	Qinghai	2016	≤0.06	0.125	≤0.06	8	4	mcr-1.1
24	Escherichia coli	Livestock and poultry	Qinghai	2016	≤0.06	≤0.06	≤0.06	1	0.5	mcr-1.1
25	Escherichia coli	Livestock and poultry	Qinghai	2016	≤0.06	0.25	≤0.06	>8	>8	mcr-1.1
26	Escherichia coli	Livestock and poultry	Qinghai	2016	≤0.06	0.125	≤0.06	1	0.5	mcr-1.1
27	Escherichia coli	Livestock and poultry	Qinghai	2016	≤0.06	0.125	≤0.06	8	8	mcr-1.1
28	Escherichia coli	Livestock and poultry	Qinghai	2016	≤0.06	0.125	≤0.06	>8	>8	mcr-1.1
29	Escherichia coli	Livestock and poultry	Qinghai	2016	≤0.06	≤0.06	≤0.06	8	8	mcr-1.1
30	Escherichia coli	Livestock and poultry	Qinghai	2016	≤0.06	≤0.06	≤0.06	8	8	mcr-1.1
31	Escherichia coli	Livestock and poultry	Qinghai	2016	≤0.06	0.125	≤0.06	>8	8	mcr-1.1
32	Escherichia coli	Livestock and poultry	Qinghai	2016	≤0.06	≤0.06	≤0.06	8	8	mcr-1.1
33	Escherichia coli	Livestock and poultry	Qinghai	2016	≤0.06	0.125	≤0.06	8	8	mcr-1.21 (MK965883)
34	Escherichia coli	Livestock and poultry	Qinghai	2016	≤0.06	≤0.06	≤0.06	>8	8	mcr-1.1
35	Escherichia coli	Livestock and poultry	Qinghai	2016	≤0.06	0.25	≤0.06	8	8	mcr-1.1
36	Escherichia fergusonii	Livestock and poultry	Qinghai	2016	≤0.06	≤0.06	≤0.06	>8	8	mcr-1.1
37	Escherichia coli	Patients	Tianjin	2016	0.125	≤0.06	≤0.06	4	8	mcr-1.1
38	Escherichia coli	Patients	Tianjin	2016	≤0.06	≤0.06	≤0.06	4	8	mcr-1.1
39	Escherichia coli	Patients	Tianjin	2015	≤0.06	0.125	≤0.06	>8	8	mcr-1.1
40	Escherichia coli	Patients	Beijing	2015	≤0.06	≤0.06	≤0.06	>8	8	mcr-1.1
41	Enterobacter aerogenes	Patients	Guangxi	2015	≤0.06	1	≤0.06	1	0.5	mcr-1.1
42	Citrobacter youngae	Patients	Guangxi	2015	≤0.06	0.5	≤0.06	>8	8	mcr-1.1
43	Enterobacter cloacae complex	Patients	Tianjin	2015	≤0.06	1	≤0.06	>8	>8	mcr-1.1
44	Escherichia coli	Patients	Anhui	2015	0.25	0.125	≤0.06	8	8	mcr-1.1
45	Proteus mirabilis	Patients	Anhui	2015	0.5	0.125	≤0.06	8	>8	mcr-1.1
46	Escherichia coli	Patients	Anhui	2015	0.125	0.125	≤0.06	8	8	mcr-1.1
47	Escherichia coli	Patients	Anhui	2015	≤0.06	≤0.06	≤0.06	>8	8	mcr-1.1
48	Escherichia coli	Patients	Beijing	2014	≤0.06	≤0.06	≤0.06	8	8	mcr-1.1
49	Escherichia coli	Patients	Beijing	2014	0.25	0.125	≤0.06	>8	8	mcr-1.1
50	Escherichia coli	Patients	Beijing	2014	≤0.06	0.125	≤0.06	>8	8	mcr-1.1
51	Escherichia coli	Patients	Beijing	2014	≤0.06	0.125	≤0.06	4	4	mcr-1.1
52	Escherichia fergusonii	Patients	Beijing	2014	0.125	≤0.06	≤0.06	>8	>8	mcr-1.1
53	Escherichia fergusonii	Patients	Beijing	2014	≤0.06	≤0.06	≤0.06	8	4	mcr-1.1
54	Shigella sonnei	Patients	Beijing	2014	≤0.06	0.125	≤0.06	8	>8	mcr-1.1
55	Escherichia coli	Patients	Beijing	2013	≤0.06	0.125	≤0.06	8	8	mcr-1.1
56	Escherichia coli	Patients	Beijing	2012	≤0.06	0.125	≤0.06	>8	8	mcr-1.1
57	Escherichia coli	Patients	Beijing	2012	≤0.06	≤0.06	≤0.06	0.5	0.5	truncated mcr (MK965884)
58	Escherichia coli	Patients	Ningxia	2018	≤0.06	≤0.06	≤0.06	4	4	mcr-1.1
59	Escherichia coli	Patients	Ningxia	2018	≤0.06	≤0.06	≤0.06	>8	8	mcr-1.1
60	Acinetobacter baumannii	Patients	Anhui	2018	≤0.06	≤0.06	≤0.06	8	8	mcr-1.1
61	Kluyvera intermedia	Environment	Anhui	2018	≤0.06	≤0.06	≤0.06	8	8	mcr-1.1
62	Escherichia coli	Livestock and poultry	Anhui	2018	≤0.06	≤0.06	≤0.06	8	4	mcr-1.1
63	Escherichia coli	Livestock and poultry	Anhui	2018	≤0.06	0.125	≤0.06	8	8	mcr-1.1
64	Escherichia coli	Environment	Anhui	2018	≤0.06	0.125	≤0.06	8	8	mcr-1.1
65	Escherichia coli	Livestock and poultry	Anhui	2018	≤0.06	≤0.06	≤0.06	8	8	mcr-1.1
66	Escherichia coli	Livestock and poultry	Anhui	2018	≤0.06	≤0.06	≤0.06	8	4	mcr-1.1
67	Escherichia coli	Environment	Anhui	2019	≤0.06	≤0.06	≤0.06	8	8	mcr-1.1
68	Escherichia coli	Environment	Anhui	2019	≤0.06	≤0.06	≤0.06	8	8	mcr-1.1
69	Escherichia coli	Livestock and poultry	Anhui	2019	≤0.06	≤0.06	≤0.06	8	4	mcr-1.1
70	Escherichia coli	Environment	Anhui	2019	≤0.06	≤0.06	≤0.06	4	4	mcr-1.1
71	Escherichia coli	Patients	Anhui	2016	>4	4	>4	0.25	0.5	blaNDM-1
72	Escherichia coli	Patients	Beijing	2016	>4	>4	>4	1	0.5	blaNDM-3
73	Escherichia coli	Patients	Beijing	2016	>4	2	2	0.5	0.5	blaNDM-3
74	Klebsiella pneumoniae ssp. pneumoniae	Patients	Guangxi	2015	>4	>4	>4	2	0.5	blaNDM-1
75	Klebsiella pneumoniae ssp. pneumoniae	Patients	Tianjin	2015	>4	>4	>4	2	0.5	blaNDM-1
76	Klebsiella oxytoca	Patients	Ningxia	2018	>4	4	>4	0.25	0.5	blaNDM-5
